# Supplementary material for: Phage therapy and the public: Increasing awareness essential to widespread use
Source: PLoS One. 2023 May 18;18(5):e0285824. doi: 10.1371/journal.pone.0285824 (PMC10194857; doi:10.1371/journal.pone.0285824)
Supplement: S2 Appendix — (XLSX) [file pone.0285824.s002.xlsx]

## Sheet: Figures 2 & 3
Figure 2. AMCE & Marginal Means for Discrete Preferences.	AMCE - discrete choice						Marginal Means
Levels_attributes	Estimate	Std Error	Z	P Value	Lower CI	Upper CI	Estimate	Std Error	Z	P Value	Lower CI	Upper CI
1 Approved in a few countries, like Georgia.	0	NA	NA	NA	NA	NA	0.467216	0.00840733	55.5725	0	0.450738	0.483694
2 Therapy has been approved in a few countries, like Belgium.	0.115	0.01	8.4	4e-17	0.09	0.141	0.571652	0.00856446	66.747	0	0.554866	0.588438
3 Used as a therapy of "last resort" (no other treatments available) in UK	0.005	0.01	0.4	0.7	-0.02	0.032	0.464192	0.0083362	55.6839	0	0.447853	0.480531
4 You must take treatment for 2 weeks but can end earlier if infection clears.	0	NA	NA	NA	NA	NA	0.482719	0.00800973	60.2666	0	0.46702	0.498418
5 You must take treatment for at least 3 days but can stop when infection clears.	0.071	0.01	5.5	4e-08	0.05	0.096	0.545726	0.00820046	66.5482	0	0.529653	0.561799
6 You must take treatment for two weeks even if infection clears.	-0.003	0.01	-0.2	0.8	-0.03	0.022	0.470272	0.00818623	57.4468	0	0.454228	0.486317
7 1% (1 in 100) using this therapy get side effects.	0	NA	NA	NA	NA	NA	0.62584	0.0100562	62.2344	0	0.60613	0.645549
8 10% (10 in 100 ) using this therapy get side effects.	-0.177	0.02	-11.8	4e-32	-0.21	-0.148	0.45749	0.00966002	47.3591	0	0.438557	0.476423
9 20% (20 in 100 ) using this therapy get side effects.	-0.283	0.02	-18.2	1e-73	-0.31	-0.253	0.355174	0.00997123	35.6199	6.89588e-278	0.335631	0.374717
10 5% (5 in 100) using this therapy get side effects.	-0.069	0.01	-4.7	3e-06	-0.1	-0.04	0.557879	0.00943467	59.1308	0	0.539388	0.576371
11 Infection treated with a combination between antibiotics and a phage virus.	0	NA	NA	NA	NA	NA	0.52193	0.0110489	47.2384	0	0.500274	0.543585
12 Infection treated with a combination of different phages.	-0.015	0.02	-0.9	0.4	-0.05	0.017	0.508333	0.0116836	43.5083	0	0.485434	0.531233
13 Infection treated with a phage protein.	-0.026	0.02	-1.5	0.1	-0.06	0.007	0.488299	0.0116959	41.7497	0	0.465375	0.511222
14 Infection treated with antibiotics only.	-0.007	0.02	-0.4	0.7	-0.04	0.026	0.504447	0.0121396	41.554	0	0.480654	0.52824
15 Infection treated with one type of phage only.	-0.039	0.02	-2.4	0.02	-0.07	-0.007	0.476884	0.0113951	41.8499	0	0.45455	0.499218
16 20% need no further treatment	0	NA	NA	NA	NA	NA	0.304827	0.00818888	37.2245	2.74075e-303	0.288777	0.320877
17 50% need no further treatment	0.197	0.01	14.3	1e-46	0.17	0.224	0.501867	0.0081768	61.3769	0	0.485841	0.517893
18 80% need no further treatment	0.4	0.01	28.7	2e-181	0.37	0.427	0.697017	0.00817136	85.3	0	0.681001	0.713032
Figure 3. AMCE and Marginal Means for Preference Rankings.	AMCE						Marginal Means
Levels_attributes	Estimate	Std Error	Z	P Value	Lower CI	Upper CI	Estimate	Std Error	Z	P Value	Lower CI	Upper CI
1 Approved in a few countries, like Georgia.	0	NA	NA	NA	NA	NA	5.63919	0.0726652	77.6051	0	5.49677	5.78161
2 Therapy has been approved in a few countries, like Belgium.	0.445109	0.0725146	6.1382	8.34606e-10	0.302983	0.587235	6.05325	0.0727915	83.1587	0	5.91058	6.19592
3 Used as a therapy of "last resort" (no other treatments available) in UK	0.0607763	0.0740668	0.82056	0.411897	-0.084392	0.205945	5.68166	0.0719521	78.9645	0	5.54064	5.82269
4 You must take treatment for 2 weeks but can end earlier if infection clears.	0	NA	NA	NA	NA	NA	5.78226	0.0717466	80.5927	0	5.64164	5.92288
5 You must take treatment for at least 3 days but can stop when infection clears.	0.134891	0.0664213	2.03085	0.0422706	0.0047081	0.265075	5.88503	0.0670702	87.7443	0	5.75358	6.01649
6 You must take treatment for two weeks even if infection clears.	-0.0585292	0.0651502	-0.898374	0.368986	-0.186221	0.0691628	5.69275	0.0731326	77.8415	0	5.54941	5.83609
7 1% (1 in 100) using this therapy get side effects.	0	NA	NA	NA	NA	NA	6.20827	0.0785047	79.0815	0	6.0544	6.36214
8 10% (10 in 100 ) using this therapy get side effects.	-0.551164	0.0772566	-7.13419	9.73567e-13	-0.702584	-0.399744	5.68725	0.0741917	76.6561	0	5.54183	5.83266
9 20% (20 in 100 ) using this therapy get side effects.	-1.01692	0.0818089	-12.4304	1.78705e-35	-1.17726	-0.856576	5.23713	0.0765823	68.3857	0	5.08703	5.38723
10 5% (5 in 100) using this therapy get side effects.	-0.212255	0.0786033	-2.70033	0.00692712	-0.366314	-0.058195	6.00292	0.0780895	76.8723	0	5.84987	6.15597
11 Infection treated with a combination between antibiotics and a phage virus.	0	NA	NA	NA	NA	NA	5.80451	0.0825714	70.2969	0	5.64267	5.96635
12 Infection treated with a combination of different phages.	0.0355917	0.0865403	0.411273	0.680872	-0.134024	0.205208	5.84487	0.0828448	70.5521	0	5.6825	6.00725
13 Infection treated with a phage protein.	-0.0950041	0.0908374	-1.04587	0.295621	-0.273042	0.083034	5.68248	0.0818512	69.4245	0	5.52205	5.84291
14 Infection treated with antibiotics only.	0.248403	0.0885421	2.80547	0.00502425	0.0748633	0.421942	6.01588	0.0798944	75.2979	0	5.85929	6.17247
15 Infection treated with one type of phage only.	-0.191596	0.0918555	-2.08584	0.0369933	-0.371629	-0.0115622	5.59151	0.0885069	63.176	0	5.41804	5.76498
16 20% need no further treatment	0	NA	NA	NA	NA	NA	5.18054	0.0751702	68.9175	0	5.03321	5.32787
17 50% need no further treatment	0.602105	0.0777171	7.7474	9.37955e-15	0.449782	0.754428	5.78491	0.0721397	80.1904	0	5.64352	5.92631
18 80% need no further treatment	1.25362	0.0829762	15.1081	1.43132e-51	1.09099	1.41625	6.40914	0.0736397	87.0338	0	6.26481	6.55347

## Sheet: Figure 4 & 5
Figure 4. Framing Experiment Responses.
	Overall Mean	Conjoint First	Framing First
Live viruses/kill cells	4.38265	4.87288	3.64103
Selectively Treat	4.61306	4.9902	4.2165
Natural Bacterial Predators	4.96903	5.44683	4.42891
Friendly Viruses	4.85353	5.25532	4.49038
Figure 5. Marginal Means by Ordering of Experiment.	Conjoint First						Framing First
Levels_attributes	Estimate	Std Error	Z	P Value	Lower CI	Upper CI	Estimate	Std Error	Z	P Value	Lower CI	Upper CI
1 Approved in a few countries, like Georgia.	0.457304	0.0118064	38.7336	0	0.434164	0.480444	0.478434	0.0119386	40.0747	0	0.455035	0.501834
2 Therapy has been approved in a few countries, like Belgium.	0.577988	0.0115947	49.8493	0	0.555263	0.600714	0.564298	0.0127095	44.3997	0	0.539388	0.589208
3 Used as a therapy of "last resort" (no other treatments available) in UK	0.466571	0.0121177	38.5031	0	0.442821	0.490321	0.461599	0.0113789	40.566	0	0.439296	0.483901
4 You must take treatment for 2 weeks but can end earlier if infection clears.	0.479167	0.010806	44.3427	0	0.457987	0.500346	0.486799	0.0119307	40.8023	0	0.463415	0.510182
5 You must take treatment for at least 3 days but can stop when infection clears.	0.54979	0.0105315	52.2041	0	0.529148	0.570431	0.541101	0.0128142	42.2267	0	0.515986	0.566217
6 You must take treatment for two weeks even if infection clears.	0.469163	0.0106913	43.8826	0	0.448208	0.490118	0.471486	0.0125495	37.5702	0	0.446889	0.496082
7 1% (1 in 100) using this therapy get side effects.	0.62207	0.013972	44.5226	0	0.594686	0.649455	0.630077	0.0144923	43.4768	0	0.601673	0.658481
8 10% (10 in 100 ) using this therapy get side effects.	0.458414	0.0127556	35.9383	7.71921e-283	0.433413	0.483414	0.456476	0.0146668	31.1231	1.17169e-212	0.427729	0.485222
9 20% (20 in 100 ) using this therapy get side effects.	0.357354	0.0134737	26.5224	5.34525e-155	0.330946	0.383762	0.352747	0.014812	23.815	2.33743e-125	0.323716	0.381778
10 5% (5 in 100) using this therapy get side effects.	0.556357	0.0126761	43.8901	0	0.531512	0.581202	0.559662	0.0141331	39.5993	0	0.531962	0.587363
11 Infection treated with a combination between antibiotics and a phage virus.	0.509479	0.015615	32.6274	1.67475e-233	0.478874	0.540084	0.535904	0.0155863	34.3831	4.51363e-259	0.505356	0.566453
12 Infection treated with a combination of different phages.	0.504253	0.0156673	32.185	2.86318e-227	0.473545	0.53496	0.51289	0.0174829	29.3368	3.52603e-189	0.478624	0.547156
13 Infection treated with a phage protein.	0.505827	0.0151826	33.3163	2.24485e-243	0.47607	0.535585	0.467496	0.0180773	25.8609	1.83253e-147	0.432066	0.502927
14 Infection treated with antibiotics only.	0.49938	0.0165638	30.1489	1.10898e-199	0.466916	0.531845	0.509778	0.0178028	28.6347	2.48855e-180	0.474885	0.544671
15 Infection treated with one type of phage only.	0.481132	0.0153674	31.3087	3.55198e-215	0.451013	0.511251	0.471956	0.016995	27.7703	9.90249e-170	0.438647	0.505266
16 20% need no further treatment	0.315901	0.0113256	27.8925	3.28513e-171	0.293703	0.338099	0.291941	0.0118041	24.7322	4.81457e-135	0.268805	0.315076
17 50% need no further treatment	0.480811	0.0112062	42.9057	0	0.458847	0.502775	0.524287	0.011858	44.2139	0	0.501046	0.547528
18 80% need no further treatment	0.70737	0.0111143	63.6451	0	0.685586	0.729154	0.685046	0.0120272	56.9582	0	0.661473	0.708619

## Sheet: Figure 6
		Answer catagories									Total of responses in each category				Percentage of total relevant responses (N = 213)
		Concerned about antibiotic use									47				0.2207
		Supports development of antibiotic alternatives									37				0.1737
		Shows interest in phage therapy development									82				0.385
		Not enough knowledge to comment									26				0.1221
		Wants more information									30				0.1408
		Inspired to research phage therapy									14				0.0657
		Wants more public education									15				0.0704
		Concerns about safety or effectiveness									27				0.1268
		Response irrelevant to question									65				0.3052
Catagories								Respondent	Open ended responses
								1	number of choices I was asked to make left me very confused
								2	A seemingly feasible and encouraging development.
								3	A very interesting survey
								4	All fine
								5	Am not so sure about the phage modalities
								6	anti biotics have been around for decades, natural or artificial uses, they have been known to mankind. I would prefer if more natural based anti biotics were used and i would be ok with them.
								7	Antibiotic resistance has the poential to become a major threat to public health. We need alternatives now.
								8	Antibiotic resistance is well known, well researched and proven. While research should continue into antibiotic resistance we absolutely need viable, proven and affective alternatives.
								9	Antibiotics are endangering meat production, so we are getting more medication than we are prescribed
								10	Any new therapy has to be a good idea so long as it is rigorously tested.
								11	Any other options to treat infections should be considered. If any of them including the phage therapy are found to be effective and safe to use then they should be used. Governments should financially support this kind of research.
								12	Any successful strategic addition to the fight against infection is to be welcomed
								13	anything that can help improve health has to be a good thing.
								14	Anything that helps to alleviate human suffering is a wonderful thing. Phage therapy sounds very interesting.
								15	As anti-biotic resistance increases, it is a no-brainer to invest more R&D in phage therapies.
								16	As far as I know, phage therapy is the only existing, practical alternative to antibiotics.
								17	CPuld the bacteria eventually get resistant to phages ?
								18	Don't know enough about it - hard to make a judgement on the treatment
								19	Don't understand what phage therapy is
								20	excellent study
								21	From my very limited understanding of phage therapy, it seems like a very real potential alternative to using so many antibiotics. Anything which prevents us reaching the tipping point where antibiotics become generally ineffective as a treatment is a positive thing, and we should direct more research into these things.
								22	From the research I have heard about so far, and given that resistance to antibiotics is likely to keep rising, it makes sense that in the long term, phage therapy might become the main alternative treatment to antibiotics.
								23	Further developments in this sector would prove to be significantly beneficial. I am keen to look up resources to educate myself
								24	General public needs a better understanding of this treatment.
								25	Georgia has been using them for 70 odd years. I often wonder why we have not followed suit, especially as we are running out of effective antibiotics. Antibiotic research is very expensive and there's no money in it for the pharmaceutical companies so they don't bother. To my knowledge no new antibiotics have been developed for 40 years. Perhaps new techniques with AI will help to reduce costs an…
								26	Given the choice I would probably choose antibiotics until phage therapy is longer established, but am aware that antibiotic use should be reduced.
								27	Glad i took this survey. Prior to the survey I know that other methods are being developed but i didn't know that Phage Therapy is the name of one of those new therapies.
								28	Governance in the country pioneering the research is important: I'd be less likely to trust a treatment signed off by a country whose governance I did not understand or trust.
								29	Having another alternative to just antibiotics would be a good thing, to stop the over use of antibiotics and with the effectiveness. Obviously the alternative would need to be safe for use in all people. But the more ways of tackling infections the better.
								30	Having not heard of phage, the last preference question was harder to answer but I went for phage because Treatment 2 encouraged overuse of antibiotics.
								31	I always use natural alternative treatments
								32	I am concerned that antibiotics may run out so am happy that there are potentially alternative out there.
								33	I am definitely going to read up on phage therapy, thank you
								34	I am excited that science is looking at new ways to combat antibiotic resistance.
								35	I am interested in phage therapy because I have had chronic utis which embedded and caused severe effects on my quality of life. I have heard of phage therapy and think it could be very important for many people so I hope more study gets done on it.
								36	I am new to phage therapy, never heard about it until today, but it sounds alright. I think phage therapy could provide an alternative to antibiotics although it takes longer to heal than antibiotics
								37	I am not really qualified to offer any more
								38	I am not too sure what phage treatment is besides what this survey has told me.
								39	I believe it has been around for a long time but, so far, no one has been able to make it work reliably. Perhaps fears about antibiotic reistance will spur research that might change that.
								40	I believe phage therapy kills only harmful cells so more research should be given.
								41	i believe with research they could be beneficial as an alternative treatment
								42	I didn't know what they were before this experiment but they do sound like a useful alternative to antibiotics that should be investigated further.
								43	I do not know enough about phage to comment further
								44	I do not understand enough to comment
								45	I don't feel I know enough about phage therapy to comment. I do believe that alternative medicines in addition to allopathy warrant greater attention and investment.
								46	I don't have sufficient knowledge to give a fully informed opinion.
								47	I don't hold with conspiracy theories and don't know enough about the complexites of viruses, however I do believe it's in the interests of companies to create vaccines that need to be delivered more than once to people. I suspect the current Covid vaccines have been formulated to make the maximum amount of revenue.
								48	I don't imagine many people have heard of Phage therapy. Perhaps it needs wider explanation to public so that they can decie whether it is a good way forward to cut antibiotic resistance.
								49	I dont know anything about it but i am interested to learn more as it seems like it could be a really good solution
								50	I don't know anything about it, so I can't comment
								51	i dont know anything about phage therapy
								52	I don't know enough about it to comment really
								53	I don't know enough about it to know whether more should be spent on it
								54	i dont know enough to have a helpful comment but i believe we need alternatives and more money needs to be spent on this before its too late
								55	I don't know much about phage therapy so can't say anything at the moment anyway. It might be a good replacement to antibiotics.
								56	I dont really have much thoughts about it but if it is an alternative to using antibiotics in treating infection then it can only be a good thing to research furthur because antibiotic use is not as effective due to the overuse of these medicines.
								57	I don't really understand phage therapy and the survey could have included a bit more information about it.
								58	i dont think there is enough general knowledge about to explain what it means and entails what the advantages and disadvantages would be
								59	I don't understand it but would like to learn more
								60	I enjoyed taking part in the study
								61	I feel that a lot of people believe anti biotic are the cure for viruses. They use when not necessary. I feel that vaccinations are being given without enough knowledge and pressure it put on people to get vaccines. Rather scary, yet i still have had all 3
								62	I find this interesting and very important research
								63	I googled it and it sounds promising so I think more rigorous scientific research should be funded
								64	I had never heard of Phage therapies. If this is a viable alternative or even complimentary treatment for bacterial and even viral infections it can only be a good thing. No mention of how serious the side effects or complications could be was made, so my bias was primarily towards most effective with least side effects as a secondary, but if the side effects are silly, like a few flu like sympto…
								65	I had not heard of this therapy. My concerns would be the safety of the bacteria used as there are many instances of cases where using one organism to control another has had unwanted effects (eg release of predators)
								66	I had to take 2 different antibiotics recently to clear an infection. The side effects were awful - I had nausea all the time. An alternative would be good.
								67	I hadnt heard about it before now but intend now to read and find out more
								68	I have heard about antibacterial resistance in the past, but this has raised the significance of it to me. I'm intrigued to learn more about phage therapy now, so I'm grateful for you altering me to this! In terms of trusting the scientific community, I am of course on board with vaccinations, although I'd say there are still a few niggling doubts in my mind when the needle goes in -- here I'm th…
								69	I have no idea but it sounds interesting.
								70	I have no other alternatives but find phage therapy a good idea and would like research to be carried out in this area.
								71	I have no other thoughts other than if you ask participants to give their 'gender' then this is not a scientific basis for research. Sex is a biological reality and gender is a social construct that surely will impact the results of your survey
								72	I haven't heard of it before, but I will be researching now
								73	I heard about it quite some time ago and can't remember where or any of the details. I think it's like any new development in medicine, it seems alien and strange when new, but once it's been proven safe and effective and has been in use for a while, it will be something that people don't even think about, just another type of treatment like antibiotics.
								74	I hope they can be made to replace antibiotics - the possibility of returning to extremely high death rates through surgery is scary
								75	I hope this is developed as another tool in the fight against infections, it is clearly needed.
								76	I know little about phage therapy however I think it's crucial to come up with a valid alternative to antibiotics before viruses evolve so much we'll struggle to combat them.
								77	I know lots of people dont take antibiotics properly. Phage therapy needs to be developed because of antibiotic resistance.
								78	I like the idea of phage therapy
								79	I like to look at alternatives and would not rule anything out when it comes to my health, if it is beneficial to me.
								80	I like treatments that you take for a set amount of time even if infection seems to have gone away. It makes sure that you continue the course of treatment just incase you haven't fully gotten over an infection yet when you might think you have.
								81	I look forward to hearing more about phage research
								82	i need to know a lot more about it before i would feel comfortable using this therapy
								83	I need to research this more.
								84	I really do not know sufficient about the subject to make decisions on funding. Also I would need to know details of side effects.
								85	I saw a documentary in how this had been developed further in Russia with promising results. Why wouldnâ€™t we pursue alternative approaches, seems sensible to me.
								86	I should add I worked in Pharmacy for 34 years as a senior technician, so know full well antibiotics are useless against viruses.
								87	I should explain that I have a chronic infection in my ear that seems to have become resistant to amoxycllin and that I have had Trimovate, a combined antibiotic, antifungal and anti-inflammatory, repeatedly put inside my ear for a year now. If this new phage treatment could finally clear the infection completely and free me from the endless cycle of treatment with Trimovate, lead me to it! I wou…
								88	I support the research. To me the only thing that is important is for the side effects to be as low as possible, and the efficiency to be higher than antibiotics. I believe in science and I like to think that the future is bringing only good and effective treatments that prolong life.
								89	I think alternatives are needed and investment is required to develop alternatives.
								90	I think having alternative treatments available at our disposals is good idea and as long they are fully trailed and approved by the relevant authorities before general usage.
								91	I think i would be great effort to choose this method of treatment to avoid resistance
								92	I think it could be useful, but it's not completely safe at the moment
								93	I think it is necessary but the public will need a lot of education to understand the risks.
								94	I think it sounds promising in treating infections. People are mostly resistant to antibiotics now and thus need a new form of treatment.
								95	I think it would be beneficial to have an alternative to antibiotics.
								96	I think itâ€™s a very interesting concept that should be explored further
								97	I think itâ€™s worth looking into anything that could work as an alternative to antibiotic therapy
								98	I think its a case of the public being educated more regarding new concepts in medicine
								99	I think phage could help with the overperscribng of antibiotics if nothing else
								100	I think phage therapy sounds a very good alternative - especially as there has been much written about antibiotic resistance.
								101	I think phage therapy sounds like it could be a game changer and could make society less reliant on antibiotics
								102	I think phage therapy will become more widespread in the future as antibiotics work less effectively but much more research needs to be done and the public need to be made aware of phage therapy
								103	I think that all things including this should be looked at as an alternative, because one day if we do become fully resistant to antibiotics and we have no other options then there's a lot of people dying.
								104	I think they are a good idea.
								105	I think they could provide an alternative if there is enough research behind it.
								106	I think this new form of treatment would be of great benefit, especially in the long term when antibiotics won't work for more and more people.
								107	I will be difficult to explain to the general public that scientists plan to use a virus that attack bacteria to treat diseases.
								108	I will be looking for research about phage therapy as I'm interested in finding out more information
								109	I will love to know more about this therapy and what if any, side effects
								110	I would like to know more about the use of phage's in Eastern Europe/ former USSR as i believe the region has history of using and researching them.
								111	I would like to know more about what Phage therapy entails- what phages are, how they would be administered (injection or tablet etc.) and whether they are live microorganisms or potentized etc.
								112	I would like to see more research being done on the side effects, long term effects and dangers of using page therapy. Itâ€™s a good thing the treatment works but how do we know it is safe and doesnâ€™t cause more complications down the line
								113	I would love to hear more on this therapy please. Until today I did not know about it.
								114	I would need to know a lot more about it before commenting
								115	I would prefer to see a more natural approach taken to antibiotics. There are natural antibiotics in plant ecxtracts and oils which satisfactorily treat some illnesses and infections.
								116	I would support research into something to help with the growing resistance to antibiotics.
								117	Iâ€™m on the fence about phage therapy. Whilst some promising results are shown, the reactions with the immune systems of different people are as far as I have read, an unknown quantity. However, as other drugs and antibiotics are similarly protein based and approved I see no reason why this area shouldnâ€™t be explored more. There really isnâ€™t enough room to discuss this topic properly on the …
								118	Id be interested to learn more about it as it could be a great alternative
								119	I'd imagine clinical trials would take a long time as you'd have to monitor interactions with non-viral cells.
								120	I'd need to know more and look at studies. 'Side effects' could be anything from a mild rash to death: need more info.
								121	If antibiotic resistance continues to increase, many medical procedures will become far more difficult (and dangerous) to do. This is a disaster waiting to happen.
								122	If it will help treat patience with ill health and works as well as antibiotics then yes its a great idea to invest in research l
								123	If it works, then its a positive thing to introduce in healthcare.
								124	I'll be reading about phage therapy in my spare time today. Thank you for all you do for humanity. More power to your elbow
								125	I'm definetly going to seek more information on this treatment
								126	I'm into complementary so neither anitbiotics or phage therapy is a very attractive option for me but I think some more research should be done into them because I am aware that antibiotics can save lives
								127	I'm keen to know more about phage treatments
								128	I'm not qualified to judge the merits of phage therapy versus antibiotics, so would defer to my doctor.
								129	I'm wondering whther the phage is reliably targetted against particular types of bacteria, or whether it's going to strip your gut flora and cause weeks of digestive upset.
								130	in the survey, the phage therapy options were largely approved in Georgia (but there was no indication of whether approval was also in the UK). I made decisions as if it had not been approved in the UK... and I wondered if there was a VERY relevant reason why!
								131	Information about phage therapy in healthcare settings would be useful.
								132	Interesting idea which I hadnâ€™t heard of and makes me want to read more on it. We need something to replace antibiotics as we have abused them to much over the years.
								133	It all depends on effectiveness and the least side effects whatever the treatment given.
								134	It could probably use a branding change
								135	It does worry me about anti-biotic resistance so phage therapy sounds like a possibly promising alternative that I would be open to using
								136	It is an interesting idea having read up on it a bit more, my thought is that it could be more openly discussed in the community so that people know more about it and are less apprehensive.
								137	It is an interesting topic especially if there is an effective alternative to antibiotics
								138	It is good to have alternatives to antibiotics. Live viruses being used scares me that we could end up with more Covid like situations.
								139	it is good to know that alternatives to anibiotics are being developed - but I would have to have more information and understanding to form an opinion
								140	It is interesting that despite the long line of humanity all these problems are only now suddenly developing when use of many effective treatments in history never had issues using natural options, seems suspicious.
								141	it seems as though this could be the way forward & i would back future investment
								142	It seems like a positive way forward in the treatment of infections, but I'd like to know more about it.
								143	It sounds an interesting concept but I think it would need to be proven and well tested for safety and effectiveness
								144	It sounds like a really good idea. I would want to understand how significant side effects might be and also whether or not resistance could become a problem
								145	it sounds like phage might be the future for curing infections
								146	It sounds promising with fewer side effects. My only concern would be if the phage remained in the body after treatment.
								147	It sounds very hopeful.
								148	It was interesting, thank you. It made me re-evaluate some of my opinions.
								149	it would be a great help to everyone's health if we can replace the antibiotics
								150	Itâ€™s interesting how little media exposure there is pertaining to phage therapy.
								151	It's not something I've heard about, but it sounds very interesting, and I think we have to come up with an alternative to antibiotics because of the resistance issue.
								152	its side effects and long-term effects need to be extensively investigated
								153	I've heard a bit about the theory of this, but never seem to hear about how it's being implemented, and any conclusive results. I would like to see data that would show how valuable this could be.
								154	I've heard about phage therapy some time ago and am hoping more research about it can be done.
								155	I've never heard of Phage but do know about antibiotic resistance in some. Interesting survey.
								156	Just over 100 years ago millions died from infection, we need to ensure this does not happen again
								157	Just so you're aware, the question that asks 'how likely are you to accept this form of treatment' (re. phage therapy) - has the number 4 twice on the scale (1, 2, 3, 4, 4, 5, 6, 7)
								158	looks like a good alternative to antibiotics that should be explored
								159	Many thanks
								160	More research may decrease our reliance on antibiotics which may not always work due to resistance
								161	My answers might be different if I knew what the side affects were rather than just knowing how likely you are to get side effects
								162	My daughter has antibiotic resistance following years of multiple infections and high does of antibiotics for long periods. It is a worrying situation for the human race if antibiotics stop working setting us back centuries and seeing deaths from things which are currently seen as menial.
								163	My knowledge is surface level and sufficient enough only to assess the scenarios. I am not well enough informed on this area to offer a valid opinion as a layperson.
								164	My level of knowledge is too limited to comment meaningfully, but thanks anyway.
								165	n.a
								166	n/a
								167	n/a
								168	N/A
								169	N/A
								170	n/a
								171	N/A
								172	na
								173	never needed to take antibiotics
								174	Never seen the word phage before. More needs to be done to make the public aware of its benefits.
								175	New to me and very interested
								176	no
								177	No
								178	no
								179	NO COMMENT
								180	No comments. Interesting survey!
								181	no extra thoughts
								182	No idea about that.Thank you
								183	no matter what therapy is used, if its free and no side effects involved then proceed forward.
								184	no thanks
								185	no thoughts as i do not know about this apart from what i heard in this survey. i would need to do my own research
								186	no thoughts, thanks. questions were interesting.
								187	None
								188	none
								189	NONE
								190	none
								191	none
								192	None
								193	None
								194	None
								195	None
								196	none
								197	none
								198	None
								199	None
								200	None to add
								201	Not as effective in the long term
								202	Not enough knowledge to comment, sorry
								203	Not sure about it's merits. I need to know this involves no genetic modification. Don't buy germ theory, terrain is where it's at
								204	Not well informed to opine
								205	Nothing further today apart from that it sounds like positive progress
								206	nothing specific
								207	nothing to add, thank you
								208	Nowadays we seem a bit too quick to treat things that our bodies can fight on their own.
								209	Only time will tell whether Phage Therapy would be effective in treating infections!
								210	Over time, bacterial will become more resistant against antibiotics. I find it important to look for new methods of treatment. Maybe we even discover something that bacteria can never become resistant against.
								211	Phage could be intensely useful in the face of antibiotic resisitence and research should have the highest priority.
								212	Phage therapy already sounds like how I assumed antibiotics worked
								213	Phage therapy and this study have given me a lot to think about.
								214	phage therapy can only treat a specific bacterium, so tests may need to be done to figure out what type. antibiotics can be used many different types and so doctors are more likely to just prescribe them to save time and money.
								215	phage therapy has been found to be safe and effective. A push to use it routinely should happen.
								216	phage therapy is also called bacteriophage therapy this was very good study enjoyed very much thank you
								217	Phage therapy seems to have little publicity in UK and may be should be more widely known about
								218	Phage therapy sounds like a very promising alternative to antibiotics.
								219	Phage therapy sounds new to me but would like to know more about it and see how effective is that compared to antibiotics.
								220	Phage therapy would be of more interest providing the therapies did not create resistance to future infections.
								221	Phages have been reported to be effective in treating staphylococcal lung infections.
								222	Phages predate antibiotics and don't seem to create resistance, but no one has ever heard of them !
								223	Preventative measures prior to infections would be good to explore
								224	provided rigorous testing and unbiased reporting, I'd be as happy using phages as any other treatment with same outcome and same side-effects
								225	public perception will be the biggest hurdle to overcome, most people recognise and accept the benefit of antibiotics but new treatments can be viewed sceptically until proven.
								226	Safety protocols are critical to avoid an escape
								227	Science needs more funding!
								228	Seems interesting! Is a new alternative to cure disease
								229	Seems to be effective against bacterial infections.
								230	Should be made a priority as the (from what I have heard) antibiotic resistance could have a major effect on the world. Could cause significant issues where even a small cut could be extremely dangerous.
								231	Some bacterials may escalate some strains now or in the future
								232	Sorry, I am not very familiar with this new type of phage therapy, but if it helps with stopping resistant infections, then I am all for it.
								233	sounds a bit scary
								234	sounds a good idea as I am not keen on antibiotics
								235	sounds interesting
								236	Sounds interesting - why don't we heear more about it?
								237	Sounds interesting and will make me research it after the survey , we definitely need to look for alternatives to anti-biotics
								238	sounds interesting, i'm going to read up about it
								239	Sounds interesting, it should be researched more.
								240	thank you, very interesting
								241	thanks for inviting me i had not heard of phage before so was interesting
								242	The last question was difficult to answer because I don't what is currently spent, therefore I have no way of deciding whether more or less should be spent.
								243	The MRNA vaccines have proven that innovative approaches have great potential. Perhaps the same is true of phage therapy. It seems like it's worth a look!
								244	There is a threat that standard antibiotic treatments may become ineffective, and alternatives need to be investigated. However, as well as in human medicine, focus should also be made in animal medicine.
								245	There needs to be a public information campaign to educate ordinary people about phage therapy. How would it be administered? For what diseases is it already being used?
								246	There obviously needs to be more research so plage therapy is approved and safe in this country
								247	They will only be able to replace antibiotics if they are as effective.
								248	This probably needs much more research before it can be used widely in the world, but it might work well.
								249	this should be promoted more on the main stream media so the wider population have a better understanding
								250	Trial both which ever works better you use
								251	Very interesting
								252	Very thought provoking study, thank you
								253	we dont choose our treatment, the doctor does
								254	We must prepare for an alternative to antibiotics
								255	we need as much investment as possible across all areas to help fight against disease.
								256	we need repalce,emt treatments for antibiotics since they are becoming less useful - this seems a great opportunity
								257	We need to progress treatments and leave no door un-opened re positive medicinal treatments, therefore I'm fully in favour of all research geared for doing so.
								258	what side effects?
								259	When trying to decide between 2 treatments, my priority would be to look at the success rate, side effects and whether it has been previously done. The length of the treatment wouldnâ€™t matter much. I have heard about phage therapy before, just like I had heard about mRNA vaccines(which are a reality now!). I know that most people donâ€™t realise the problem of antibiotic resistance is serious. …
								260	Will go & google some more
								261	will read more about phage therapy
								262	Worked very well in the old soviet union.
								263	Would be interesting to find out if phage therapy covers a wide range of issues, beyond infections (e.g., viruses?)
								264	Would be useful to have alternatives, especially for those who regularly need antibiotics.
								265	Would need to know more about these phages, e.g. what happens to them once they've eliminated the bacteria
								266	Would want to know more about long term effects and interactions with other drugs.
								267	Yes, stop hiding cures
